# Supplementary material for: Preventing the Increase in Lysophosphatidic Acids: A New Therapeutic Target in Pulmonary Hypertension?
Source: Metabolites. 2021 Nov 17;11(11):784. doi: 10.3390/metabo11110784 (PMC8621392; doi:10.3390/metabo11110784)
Supplement: Supplementary file 1 [file metabolites-11-00784-s001.zip]

Archive with 6 entries (5 files):
- metabolites-1453337-supplementary/
- metabolites-1453337-supplementary/Supplementary File S1 - Analytical method validation.pdf
- metabolites-1453337-supplementary/Supplementary File S2 - R Code.txt
- metabolites-1453337-supplementary/Supplementary File S3 - Murine models raw data.csv
- metabolites-1453337-supplementary/Supplementary File S4 - Cell culture raw data.csv
- metabolites-1453337-supplementary/Supplementary File S5 - Human raw data.csv
