# Supplementary material for: Preventing the Increase in Lysophosphatidic Acids: A New Therapeutic Target in Pulmonary Hypertension?
Source: Metabolites. 2021 Nov 17;11(11):784. doi: 10.3390/metabo11110784 (PMC8621392; doi:10.3390/metabo11110784)
Supplement: Supplementary file 1 [file metabolites-11-00784-s001.zip › metabolites-1453337-supplementary/Supplementary File S3 - Murine models raw data.csv]

IDEch	ID	Study	Group	LVFS	CardiacOutput	HEART.WEIGHT	LV.WEIGHT	RV.WEIGHT	mPAP	SBP	ALDO	LPA(16:0)	LPA(18:0)	LPA(18:1)	LPA(18:2)	LPA(20:4)	LPA(22:6)	LPC(16:0)	LPC(16:1)	LPC(18:0)	LPC(18:1)	LPC(18:2)	LPC(20:4)	LPC(22:6)	LPE(16:0)	LPE(18:0)	LPE(18:1)	LPE(18:2)	LPE(20:4)	LPE(22:6)	MAG(18:1)	MAG(18:2)	MAG(20:4)
213	SuHx-1	PH	PH	NA	45	NA	NA	NA	NA	NA	NA	0,409	0,276	0,183	4,19	3,13	0,15	14,1	1,33	32,3	5,26	25,8	9,34	0,278	1,07	1,65	0,297	0,598	0,245	0,13	0,135	1,51	0,0389
215	SuHx-2	PH	PH	NA	64	NA	NA	NA	NA	NA	NA	0,197	0,193	0,114	2,18	3,15	0,118	17,4	1,43	37,6	7,55	28,1	15,6	0,474	0,723	1,19	0,204	0,296	0,16	0,0904	0,0893	0,815	0,0262
R017	SuHx-3	PH	PH	NA	62	1,735	1,017	0,718	54,49	NA	NA	0,305	0,274	0,18	3,81	2,18	0,169	16,7	2,45	33,7	6,55	30,2	7,43	0,365	1,1	1,55	0,447	0,748	0,204	0,176	0,057	0,419	0,00724
R015	SuHx-4	PH	PH	NA	45	1,812	1,015	0,797	50,17	NA	NA	0,191	0,154	0,135	2,31	2,15	0,119	17,5	1,99	35,7	7,06	30,2	10,9	0,363	0,808	1,4	0,389	0,621	0,234	0,181	0,0903	0,603	0,0204
R018	SuHx-5	PH	PH	NA	50	1,89	0,971	0,919	53,72	NA	NA	0,222	0,189	0,201	4,65	2,38	0,195	16,9	1,74	27,1	5,66	29,7	7,01	0,323	0,814	1,26	0,383	0,663	0,218	0,2	0,0514	0,409	0,00553
R037	SuHx-6	PH	PH	NA	NA	1,745	1,06	0,685	44,1	NA	NA	0,19	0,217	0,113	1,81	1,82	0,0968	15,6	3,27	36,3	7,72	27,7	9,87	0,345	0,991	1,39	0,442	0,656	0,245	0,161	0,167	1,14	0,015
R038	SuHx-7	PH	PH	NA	NA	1,433	0,901	0,532	36,68	NA	NA	0,207	0,143	0,156	1,87	1,68	0,137	13,5	5,41	29,1	6,8	24,3	7,69	0,416	0,785	1,03	0,372	0,458	0,164	0,177	0,0581	0,17	0,00462
R001	Control-2	PH	Control	NA	102	1,24	0,945	0,295	13,78	NA	NA	0,0865	0,129	0,0665	0,927	1,09	0,0587	18,1	1,54	39,2	7,13	30,4	12,1	0,334	0,793	1,3	0,34	0,565	0,249	0,156	0,101	0,772	0,0182
R002	Control-1	PH	Control	NA	105	1,279	1	0,279	17,55	NA	NA	0,117	0,167	0,058	0,787	0,972	0,0486	20,8	1,54	46,5	7,33	29,5	14,1	0,356	0,839	1,46	0,235	0,441	0,211	0,132	0,195	1,5	0,0347
R003	Control-3	PH	Control	NA	95	1,165	0,942	0,223	17,65	NA	NA	0,228	0,299	0,144	1,31	2,21	0,0887	15,6	3,6	31,1	7,82	27,9	10,1	0,366	0,789	1,16	0,455	0,657	0,235	0,162	0,0609	0,346	0,0056
R004	Control-4	PH	Control	NA	95	1,387	1,108	0,279	16,01	NA	NA	0,111	0,177	0,0573	1,05	1,35	0,0835	17,1	2,09	34,2	6,89	28,7	11	0,379	0,787	1,3	0,299	0,518	0,225	0,159	0,0945	0,626	0,0157
R005	Control-5	PH	Control	NA	95	1,073	0,868	0,205	16,19	NA	NA	0,0865	0,135	0,0551	0,814	0,929	0,0561	16,9	1,54	33,6	6,65	28,7	8,88	0,318	0,796	1,23	0,286	0,504	0,212	0,168	0,0429	0,252	0,00521
R006	Control-6	PH	Control	NA	95	1,029	0,807	0,222	15,4	NA	NA	0,0625	0,088	0,0453	0,742	1,04	0,061	16,6	1,88	31,8	6,58	32,7	11,8	0,475	0,778	1,11	0,271	0,543	0,204	0,171	0,0556	0,282	0,0105
R028	Control-7	PH	Control	NA	NA	1,269	1,017	0,252	NA	NA	NA	0,0956	0,104	0,0956	1,61	1,52	0,0786	13,3	1,97	24,1	5,53	25,8	8,94	0,258	0,63	0,997	0,321	0,626	0,29	0,156	0,214	1,31	0,0141
R025	Control-8	PH	Control	NA	NA	NA	NA	NA	NA	NA	NA	0,0773	0,113	0,0718	1,27	1,47	0,0679	16,4	2,01	31,9	7,32	30,9	11,7	0,398	0,726	1,06	0,349	0,598	0,255	0,182	0,0793	0,559	0,0146
R029	Control-9	PH	Control	NA	NA	NA	NA	NA	NA	NA	NA	0,0782	0,111	0,0479	0,801	1,06	0,043	15,8	1,95	30,7	6,69	24,9	10,8	0,257	0,622	1,03	0,237	0,438	0,27	0,125	0,174	1,2	0,0229
R027	Control-10	PH	Control	NA	NA	NA	NA	NA	NA	NA	NA	0,138	0,198	0,0889	1,3	1,88	0,101	17,4	2,17	36,4	7,3	25,7	11,2	0,393	0,728	1,05	0,273	0,455	0,204	0,139	0,0957	0,79	0,0141
1CTWT	HTA-1	HTN	HTN	29	NA	1,781	1,4036	0,2517	NA	189	839	0,244	0,177	0,121	1,58	2,29	0,156	23	1,55	43,2	8,19	31,6	15	0,561	0,702	0,963	0,23	0,395	0,172	0,126	0,114	0,652	0,0355
CTWT2	HTA-2	HTN	HTN	23,7	NA	1,83	1,2248	0,2594	NA	185	2130	0,209	0,126	0,138	2,35	2,9	0,203	15	1,66	29,6	7,15	26,5	10,7	0,459	0,667	0,992	0,208	0,398	0,154	0,111	0,0703	0,344	0,0185
CTWT3	HTA-3	HTN	HTN	21,1	NA	2,023	1,2942	0,303	NA	181	669	0,129	0,0944	0,108	2,1	2,55	0,115	14,8	1,11	29,4	5,64	28,8	12,4	0,352	0,466	0,835	0,19	0,413	0,16	0,0914	0,129	0,584	0,0138
CTWT4	HTA-4	HTN	HTN	29,7	NA	1,626	1,0879	0,2546	NA	183	651	0,114	0,11	0,089	1,49	1,61	0,0722	18	1,38	31,1	7,04	31,6	13,5	0,347	0,574	0,889	0,257	0,474	0,164	0,0862	0,119	0,63	0,0108
CTWT5	HTA-5	HTN	HTN	26,8	NA	1,763	1,0706	0,277	NA	170	1440	0,15	0,106	0,136	2,79	2,99	0,153	16,6	1,61	25,9	6,2	30,1	11,8	0,384	0,58	0,946	0,283	0,528	0,208	0,151	0,101	0,565	0,0148
CTWT6	HTA-6	HTN	HTN	25,5	NA	1,759	1,204	0,2536	NA	163	489	0,284	0,172	0,208	3,13	3,95	0,273	14,8	2,64	26,5	8,12	25,8	11	0,443	0,761	1,13	0,361	0,498	0,198	0,152	0,174	0,892	0,0234
CTWT7	HTA-7	HTN	HTN	27,1	NA	1,651	1,0658	0,2768	NA	175	369	0,105	0,0694	0,072	1,43	1,67	0,102	18	1,4	31,5	7,29	33,1	14,1	0,471	0,633	1,01	0,252	0,488	0,201	0,145	0,143	0,761	0,0191
CTWT8	HTA-8	HTN	HTN	23,9	NA	1,685	1,077	0,246	NA	160	1650	0,147	0,106	0,134	2,3	2,56	0,129	18,1	2,11	32,2	8,9	34,9	12,7	0,423	0,607	0,891	0,267	0,438	0,149	0,102	0,226	1,2	0,0216
WTA1	Control-1	HTN	Control	42,9	NA	1,664	1,0891	0,3216	NA	113	128	0,105	0,104	0,0793	1,17	1,24	0,0827	18,1	1,12	38,5	7,2	33	11,8	0,473	0,693	1,2	0,292	0,648	0,267	0,181	0,0878	0,577	0,0342
WTA2	Control-2	HTN	Control	49,9	NA	1,441	0,992	0,2301	NA	122	373	0,108	0,0819	0,0869	1,6	1,54	0,0757	16,7	1,4	28,4	7,5	31,2	11,9	0,348	0,46	0,771	0,216	0,457	0,158	0,101	0,137	0,726	0,0124
WTA3	Control-3	HTN	Control	49	NA	1,416	0,9828	0,2438	NA	117	151	0,11	0,0921	0,0948	1,49	1,39	0,0775	16,6	1,73	31	7,67	31,7	10,4	0,324	0,647	1,02	0,263	0,513	0,156	0,0817	0,0969	0,453	0,0134
WTA4	Control-4	HTN	Control	48,3	NA	1,533	0,9756	0,2567	NA	124	253	0,117	0,104	0,106	1,81	2,29	0,11	15,2	1,41	25,8	6,7	26,6	10,3	0,314	0,592	0,836	0,296	0,529	0,209	0,12	0,254	1,12	0,0294
WTA6	Control-5	HTN	Control	41,3	NA	1,493	1,1066	0,3866	NA	114	189	0,109	0,0711	0,0933	1,89	1,81	0,101	16,3	0,784	26,3	5,15	28,5	9,92	0,298	0,456	0,737	0,172	0,437	0,156	0,109	0,113	0,606	0,0158
WTA7	Control-6	HTN	Control	42,2	NA	1,484	1,2106	0,2904	NA	112	168	0,114	0,0807	0,0926	2,2	2,01	0,102	15,7	1,04	27,6	5,34	28,5	10,1	0,281	0,526	0,703	0,199	0,451	0,134	0,0876	0,0912	0,537	0,0196
WTA8	Control-7	HTN	Control	44,1	NA	1,81	1,2581	0,3155	NA	119	243	0,118	0,0967	0,0947	2,27	2,07	0,113	17,3	1,16	31,1	7,27	34,3	12,5	0,417	0,468	0,765	0,207	0,429	0,137	0,0907	0,206	1,1	0,0257
WTA9	Control-8	HTN	Control	45,2	NA	1,474	1,1558	0,315	NA	117	428	0,126	0,118	0,098	1,74	2,33	0,178	17,6	1,31	38,4	7,61	32,4	14,7	0,578	0,551	0,902	0,224	0,384	0,159	0,132	0,145	0,956	0,0285
2092	CHF-1	CHF	CHF	30,6	96	1,788	1,3832	0,3079	16,08	NA	NA	0,109	0,0848	0,109	1,62	2,57	0,142	11,8	1,6	18,7	3,36	19,7	9,86	0,355	0,721	0,801	0,302	0,475	0,167	0,122	0,0911	0,111	0,00446
2011	CHF-2	CHF	CHF	29,6	96	1,64	1,3992	0,3792	19,45	NA	NA	0,0818	0,0695	0,075	1	1,17	0,084	13	2,03	22	4,48	19,2	7,19	0,362	0,703	0,878	0,264	0,45	0,146	0,116	0,228	0,422	0,00941
2021	CHF-3	CHF	CHF	23,8	101	1,788	1,053	0,2817	15,68	NA	NA	0,103	0,0796	0,0668	1,05	1,37	0,116	13,6	1,65	26,5	4,43	20,5	8,57	0,459	0,747	0,78	0,211	0,373	0,182	0,164	0,195	0,313	0,00572
2151	CHF-4	CHF	CHF	20,2	93	1,888	1,1823	0,3005	15,66	NA	NA	0,091	0,0722	0,0659	1,36	1,56	0,0633	15,1	0,921	21,4	4,52	23,9	8,4	0,242	0,789	0,95	0,31	0,62	0,209	0,102	0,111	0,264	0,00679
2091	CHF-5	CHF	CHF	25,4	95	1,867	1,2774	0,3454	15,64	NA	NA	0,0727	0,0648	0,0695	0,968	1,21	0,0676	8,4	0,664	14,2	2,73	17,1	6,67	0,312	0,663	0,816	0,277	0,44	0,167	0,137	0,101	0,17	0,00405
2031	CHF-6	CHF	CHF	31,3	NA	1,579	1,3891	0,3417	18,5	NA	NA	0,0548	0,0382	0,0542	0,834	0,962	0,0607	11,1	0,929	17,1	3,97	19,4	8,31	0,415	0,723	0,817	0,253	0,334	0,168	0,138	0,106	0,163	0,00425
2022	CHF-7	CHF	CHF	16,7	NA	1,579	1,3748	0,2856	17,1	NA	NA	0,119	0,345	0,0955	1,06	2,74	0,0788	13,2	1,13	20,2	4,68	20,5	9,3	0,325	0,607	1,1	0,415	0,422	0,201	0,147	0,122	0,102	0,0106
S1C51	CHF-8	CHF	CHF	29,5	NA	1,522	1,2022	0,2418	17,7	NA	NA	0,055	0,0561	0,0466	0,88	1,14	0,0574	9,59	0,596	15,4	2,6	16,4	8,81	0,274	0,592	0,72	0,273	0,5	0,243	0,145	0,0967	0,196	0,00992
S2C41	CHF-9	CHF	CHF	22,9	NA	1,497	1,164	0,2389	17	NA	NA	0,0554	0,0646	0,0483	0,472	0,89	0,0287	12,3	0,706	18,5	3,3	14,1	8,16	0,201	0,431	0,645	0,169	0,276	0,159	0,0954	0,0474	0,0944	0,00831
181	Control-1	CHF	Control	58	119	1,367	1,0824	0,1859	17,11	NA	NA	0,0462	0,045	0,0805	0,859	0,926	0,0625	10,5	2,24	13,1	4,93	16,1	5,45	0,307	0,532	0,65	0,235	0,372	0,123	0,117	0,0907	0,186	0,00427
1111	Control-2	CHF	Control	56,2	101	1,381	1,0315	0,2395	16,57	NA	NA	0,0596	0,0509	0,064	0,932	1,25	0,0674	16,4	1,39	22,7	5,11	23,2	11,3	0,397	0,591	0,81	0,261	0,41	0,166	0,106	0,0961	0,225	0,00583
131	Control-3	CHF	Control	58,4	100	1,636	1,1589	0,3143	17,62	NA	NA	0,0578	0,0652	0,0749	0,998	1,35	0,0877	12,8	1,05	18,6	4,85	18,8	8,1	0,331	0,641	0,814	0,321	0,437	0,168	0,148	0,0536	0,152	0,00627
142	Control-4	CHF	Control	47,9	97	1,492	1,175	0,2055	17,29	NA	NA	0,0573	0,0495	0,0632	0,879	1,3	0,07	13,6	0,82	20,1	3,34	21,1	10,6	0,392	0,57	0,736	0,27	0,381	0,173	0,145	0,182	0,298	0,00898
182	Control-5	CHF	Control	52,8	111	1,355	1,0116	0,2394	17,5	NA	NA	0,0445	0,0382	0,0621	0,775	1,07	0,06	11,2	0,76	15,3	3,9	18,8	8,32	0,388	0,535	0,56	0,226	0,338	0,135	0,103	0,0669	0,15	0,00516
1112	Control-6	CHF	Control	55	98	1,459	1,1177	0,216	18,7	NA	NA	0,0903	0,145	0,115	0,693	0,962	0,0617	13,1	1,06	21,7	6,98	20,5	9,03	0,44	0,49	0,777	0,198	0,373	0,146	0,125	0,0549	0,172	0,0195
141	Control-7	CHF	Control	56,5	NA	1,671	1,2941	0,2781	17	NA	NA	0,0396	0,0499	0,0512	0,753	1,38	0,07	16	1,03	20,1	6,52	23,2	10,7	0,331	0,48	0,558	0,267	0,378	0,15	0,094	0,0782	0,206	0,00821
132	Control-8	CHF	Control	46,6	NA	1,464	1,1293	0,2272	14,9	NA	NA	0,0615	0,0536	0,0745	1,01	1,23	0,0649	11,3	1,36	15,8	5,34	18,5	8,91	0,383	0,569	0,75	0,243	0,49	0,202	0,138	0,0329	0,134	0,00271
