# Supplementary material for: Preventing the Increase in Lysophosphatidic Acids: A New Therapeutic Target in Pulmonary Hypertension?
Source: Metabolites. 2021 Nov 17;11(11):784. doi: 10.3390/metabo11110784 (PMC8621392; doi:10.3390/metabo11110784)
Supplement: Supplementary file 1 [file metabolites-11-00784-s001.zip › metabolites-1453337-supplementary/Supplementary File S4 - Cell culture raw data.csv]

Cells	Group	BrdU
Control	Control	1,140409329
Control	Control	0,957004601
Control	Control	0,947485324
Control	Control	0,955100746
Control	LPA(18:1)	1,22
Control	LPA(18:1)	1,42
Control	LPA(18:1)	1,28
Control	LPA(18:1)	1,31
Control	LPA(18:2)	1,23
Control	LPA(18:2)	1,26
Control	LPA(18:2)	1,21
Control	LPA(18:2)	1,45
Control	LPA(20:4)	1,43
Control	LPA(20:4)	1,26
Control	LPA(20:4)	1,35
Control	LPA(20:4)	1,8
PH	Control	1,955894019
PH	Control	1,56179597
PH	Control	1,321275583
PH	Control	1,804220213
PH	Control	1,739489132
PH	Control	1,303506267
PH	Control	1,974297953
PH	Control	1,299063938
PH	LPA(18:1)	1,853720451
PH	LPA(18:1)	2,318261145
PH	LPA(18:1)	2,586704744
PH	LPA(18:1)	2,099952404
PH	LPA(18:1)	1,815643344
PH	LPA(18:1)	2,266857052
PH	LPA(18:1)	2,065683008
PH	LPA(18:1)	3,239092496
PH	LPA(18:2)	2,146279549
PH	LPA(18:2)	2,231953038
PH	LPA(18:2)	2,558781533
PH	LPA(18:2)	2,264953197
PH	LPA(18:2)	2,139933365
PH	LPA(18:2)	2,941456449
PH	LPA(18:2)	2,76693638
PH	LPA(18:2)	2,424242424
PH	LPA(20:4)	2,381722989
PH	LPA(20:4)	2,653974298
PH	LPA(20:4)	2,244010789
PH	LPA(20:4)	2,607647152
PH	LPA(20:4)	2,504204347
PH	LPA(20:4)	3,333016024
PH	LPA(20:4)	2,436934793
PH	LPA(20:4)	2,268126289
