# Supplementary material for: Preventing the Increase in Lysophosphatidic Acids: A New Therapeutic Target in Pulmonary Hypertension?
Source: Metabolites. 2021 Nov 17;11(11):784. doi: 10.3390/metabo11110784 (PMC8621392; doi:10.3390/metabo11110784)
Supplement: Supplementary file 1 [file metabolites-11-00784-s001.zip › metabolites-1453337-supplementary/Supplementary File S5 - Human raw data.csv]

PAPsEst	LPA(16:0)	CT	LDL	HDL	TG
56	0,0742	NA	NA	NA	NA
44	0,0679	2,1672	1,52478	0,47	0,8575
38	0,1	1,7028	1,11069	0,36	1,12875
59	0,188	2,5155	1,63314	0,56	1,5925
51	0,09984	1,161	0,62694	0,39	0,72625
33	0,0798	2,2059	1,46673	0,64	2,44125
30	0,0939	2,6703	1,63701	0,52	2,56375
23	0,066	0,8127	0,36378	0,27	0,88375
24	0,0879	2,2446	1,47834	0,36	2,00375
24	0,0783	NA	NA	NA	NA
24	0,1167	1,7802	1,0449	0,51	2,6775
24	0,0616	NA	NA	NA	NA
50	0,126	1,161	0,79335	0,23	0,67375
39	0,0618	1,3158	0,99846	0,14	0,88375
27	0,0481	1,5867	0,88623	0,49	1,05
29	0,0395	1,548	0,99459	0,26	1,4875
22	0,0507	2,2833	1,61766	0,52	0,735
27	0,0405	1,9737	1,40868	0,35217	1,0675
24	0,0417	1,2771	0,61533	0,26	3,7975
29	0,09708	2,2833	3,46	2,03	0,91
50	0,143	NA	NA	NA	NA
20	0,221	2,3607	1,38159	0,73	1,2425
87	0,154	NA	NA	NA	NA
32	0,106	2,2446	1,48221	0,49	1,35625
21	0,216	1,3158	0,83205	0,35	0,75
37	0,279	NA	NA	NA	NA
30	0,11904	2,0124	1,2384	0,56	1,07625
31	0,10212	1,4319	0,774	0,52	0,7
29	0,11616	2,4768	1,42416	0,5	2,73875
25	0,218	1,74	NA	NA	1,015
51	0,135	1,55	2,12	0,34	1,93
23	0,165	2,0124	0,78561	1,04	0,91
51	0,252	1,3932	0,53406	0,61	1,26
44	0,348	NA	1	0,3	NA
35	0,138	1,3545	0,94428	0,21	1,00625
32	0,195	NA	NA	NA	NA
30	0,181	1,7802	1,14939	0,48	0,76125
54	0,144	NA	1,23	0,35	NA
28	0,352	2,8251	2,00466	0,63	0,91875
23	0,122	2,5155	1,82277	0,48	1,04125
27	0,0853	1,5093	0,51084	0,82	0,86625
16	0,0845	1,935	1,11069	0,57	1,26875
34	0,208	NA	NA	NA	NA
28	0,2	1,51	2,21	0,42	1,18
36	0,436	NA	NA	NA	NA
28	0,121	1,1997	NA	NA	1,22
40	0,186	1,3545	NA	NA	NA
20	0,0963	2,9025	NA	0,78	0,92
34	0,196	NA	NA	NA	NA
28	0,224	NA	NA	NA	NA
25	0,269	2,1285	NA	NA	0,92
32	0,145	NA	NA	NA	NA
64	0,785	1,1997	1,81	0,29	1,05
84	0,5	NA	NA	NA	NA
20	0,284	1,24	NA	0,27	0,735
37	0,258	NA	NA	NA	NA
52	0,258	NA	NA	NA	NA
44	0,344	NA	NA	NA	NA
39	0,203	2,25	NA	0,34	2
63	0,28	NA	NA	NA	NA
25	0,333	NA	NA	NA	NA
30	0,225	NA	NA	NA	NA
30	0,216	2,13	NA	0,75	1,76
31	0,228	NA	NA	NA	NA
51	0,215	NA	NA	NA	NA
34	0,204	NA	NA	NA	NA
64	0,243	NA	NA	NA	NA
40	0,311	NA	NA	NA	NA
27	0,205	NA	NA	NA	NA
30	0,151	1,4	1,17	0,68	1,5
35	0,137	NA	NA	NA	NA
26	0,251	NA	NA	NA	NA
24	0,245	NA	NA	NA	NA
42	0,147	NA	1,21	0,87	1,14
26	0,35	NA	NA	NA	NA
22	0,217	NA	NA	NA	NA
33	0,373	NA	NA	NA	NA
40	0,299	NA	NA	NA	NA
42	0,212	NA	0,53	0,29	NA
38	0,386	NA	NA	NA	NA
43	0,137	NA	NA	NA	NA
58	0,108	NA	NA	NA	NA
76	0,12	NA	NA	NA	NA
24	0,119	NA	NA	NA	NA
63	0,19	NA	NA	NA	NA
42	0,0484	NA	1,42	NA	NA
38	0,138	NA	NA	NA	NA
45	0,0991	NA	NA	NA	NA
28	0,159	NA	NA	NA	NA
24	0,213	NA	NA	NA	NA
